# Supplementary material for: Oryza sativa BRASSINOSTEROID UPREGULATED1 LIKE1 Induces the Expression of a Gene Encoding a Small Leucine-Rich-Repeat Protein to Positively Regulate Lamina Inclination and Grain Size in Rice
Source: Front Plant Sci. 2017 Jul 17;8:1253. doi: 10.3389/fpls.2017.01253 (PMC5511847; doi:10.3389/fpls.2017.01253)
Supplement: FIGURE S7 — Primers used for expression analyses in this study. [file Table_1.XLSX]

## Sheet: 工作表1
Gene	Primer sequence	Purpose
Os11g31520	5' GAGCAATCACAATCTTCTGTAC 3'	RT-PCR
	5' CAAGTTTCATAATACAAATGAAC 3'
Os11g31530 (OsBDG)	5' ATGGGGGCTCATTCTGCAGCGGCAGCTC 3'	RT-PCR
	5' TCAGCCTGAGATCTTCAGTCTGTCCTG 3'
Os11g31530 (OsBDG)	5' GAACTACTCAGGTCTTGCAGC 3'	qRT-PCR
	5' TGATAGACCTGCCGATCCCA 3'
Os11g31540	5' TCACTTACCGGCACAGTGCCAA 3'	RT-PCR
	5' ATGATGGTAGTCACTCTCCAC 3'
Os02g41510	5' ACGACAGCTTCTGGTCGGAG 3'	qRT-PCR
	5' GTCCATGTCGTCGTCGTTGC 3'
Os06g10780	5' GGGAGTGCAACATATGGAAGCC 3'	qRT-PCR
	5' TGATGGCTTGAAACGCAAGTGA 3'
Os06g46950	5' GCCCTCAGCGAGATGGAGTT 3'	qRT-PCR
	5' GAGGAACTGTGAGGCCTGGG 3'
Os10g41330.1 (OsAP2.1)	5' CACCCGCACATGGCCTTCCCG 3'	qRT-PCR
	5' GCAAAATCACGTGTTCTGAGCAGC 3'
Os10g41330.2 (OsAP2.2)	5' GAGACATCTGGGACGAGCTG 3'	qRT-PCR
	5' TGGCCGGAGCTAGCGATCGATCAGC 3'
Os01g61080 (OsWRKY24)	5' CACTTTGACTGGAGGCCGGA 3'	qRT-PCR
	5' GCGCCGTCTGAAACGAGAAG 3'
Os10g41330 (OsAP2.1)	5' GAAGAGGCAAGAGGGTGAG 3'	RT-PCR
	5' GCAAAATCACGTGTTCTGAGCAGC 3'
Os10g41330 (OsAP2.2)	5' GAAGAGGCAAGAGGGTGAG 3'	RT-PCR
	5' TCAGCTTACGAACAGCTG 3'
Os10g61080 (OsWRKY24)	5' ATGACAACCTCGTCGTCCGGGAGCG 3'	RT-PCR
	5' GCGCCGTCTGAAACGAGAAG 3'
OsEXPA1 (Os04g15840)	5' AGTGACGCTTCAGGAACGAT 3'	qRT-PCR
	5' TAGTCGCACATGATCCGGTA 3'’
OsEXPA2 (Os01g60770)	5' CTCCAGATCGGCGTGTACC 3'	qRT-PCR
	5' AGTAGGAGTGCCCGTTGATG 3'
OsEXPA3 (Os05g19570)	5' TCCCCGTCAACTACAAGAGG 3'	qRT-PCR
	5' TCACGGTCACAAGCTCAAAG 3'
OsEXPA4 (Os05g39990)	5' GGCGTTCTCTTCCTCCTCTT 3'	qRT-PCR
	5' ACCCTTGGCTGTACAGGTTG 3'
OsXTH1 (Os04g51460)	5' GATCCGGGAGATGAAGAACCA 3'	qRT-PCR
	5' TCCATCTGCTGGTCGTACCC 3'
OsXTR1 (Os11g33270)	5' GGAGCCGTACATCCTGCAGA 3'	qRT-PCR
	5' AGGCTGGAGTAGAGCTTCATCG 3'
OsUBQ	5' GGTCATCCCGAGCCTCTGTT 3'	qRT-PCR (Tanaka et al., 2009)
	5' GCAAATGAGCAAATTGAGCA 3'
OsUBQ	5' AACCAGCTGAGGCCCAAGA 3'	RT-PCR (Komiya et al., 2008)
	5' ACGATTGATTTAACCAGTCCATGA 3'
OsAct	5' CTCCCCCATGCTATCCTTCG 3'	qRT-PCR (Caldana et al., 2007)
	5' TGAATGAGTAACCACGCTCCG 3'
Supplementary Table S1.
